# Supplementary material for: Biofunctional Magnetic Carbon Nanohybrid for Fast Removal of Methyl Blue from Synthetic Laboratory Effluent
Source: Materials (Basel). 2025 Jul 3;18(13):3168. doi: 10.3390/ma18133168 (PMC12251287; doi:10.3390/ma18133168)
Supplement: Supplementary file 1 [file materials-18-03168-s001.zip]

Archive with 1 entries (1 files):
- materials-3730284-supplementary.pdf
